# Supplementary material for: Heritability of territory of ruptured and unruptured intracranial aneurysms in families
Source: PLoS One. 2020 Aug 3;15(8):e0236714. doi: 10.1371/journal.pone.0236714 (PMC7398535; doi:10.1371/journal.pone.0236714)
Supplement: S1 File — (XLS) [file pone.0236714.s002.xls]

## Sheet: 1
family	proband	ICA_proband	ACA_proband	MCA_proband	VB_proband	person1	relation1	ICA_person1	ACA_person1	MCA_person1	VB_person1	person2	relation2	ICA_person2	ACA_person2	MCA_person2	VB_person2	person3	relation3	ICA_person3	ACA_person3	MCA_person3	VB_person3	person4	relation4	ICA_person4	ACA_person4	MCA_person4	VB_person4	person5	relation5	ICA_person5	ACA_person5	MCA_person5	VB_person5	person6	relation6	ICA_person6	ACA_person6	MCA_person6	VB_person6	person7	relation7	ICA_person7	ACA_person7	MCA_person7	VB_person7	person8	relation8
0001	0001-00	0	1	0	0	0001-01	son	0	1	0	0	0001-02	brother	0	1	0	0
0002	0002-00	1	0	0	0	0002-01	sister	1	0	0	0
0003	0003-00	0	1	0	0	0003-01	sister	1	1	0	0
0004	0004-00	0	0	0	1	0004-01	mother	1	0	0	0
0005	0005-00	0	0	1	0	0005-01	brother	0	1	0	0
0006	0006-00	0	1	0	0	0006-01	sister	1	0	0	0
0007	0007-00	1	0	1	0	0007-01	brother	1	0	1	0	0007-02	brother	1	0	0	0	0007-03	sister	0	1	0	0	0007-04	sister	1	0	1	0
0008	0008-00	1	0	0	1	0008-01	sister	1	1	0	0
0009	0009-00	0	1	0	0	0009-01	sister	0	0	1	0	0009-02	daughter	0	1	0	0
0010	0010-00	0	0	1	0	0010-01	brother	0	0	1	0
0011	0011-00	0	1	0	0	0011-01	sister	1	0	0	0
0012	0012-00	0	0	0	1	0012-01	brother	0	1	0	0	0012-02	brother	0	0	0	1
0013	0013-00	0	0	0	1	0013-01	sister	1	0	0	1
0014	0014-00	0	1	0	0	0014-01	brother	0	1	0	0
0015	0015-00	1	0	0	0	0015-01	sister	0	1	0	0
0016	0016-00	1	0	0	0	0016-01	sister	1	0	1	0
0017	0017-00	1	0	1	0	0017-01	sister	1	0	1	0
0018	0018-00	1	0	0	0	0018-01	brother	1	0	0	0
0019	0019-00	0	1	0	0	0019-01	sister	0	1	1	1
0020	0020-00	0	1	0	0	0020-01	sister	0	0	1	0
0021	0021-00	1	0	0	0	0021-01	father	1	0	0	0
0022	0022-00	0	0	1	0	0022-01	sister	0	0	1	0
0023	0023-00	0	1	0	0	0023-01	daughter	0	0	1	0
0024	0024-00	0	0	1	0	0024-01	unknown	0	1	0	0
0025	0025-00	0	1	1	0	0025-01	brother	1	0	0	0
0026	0026-00	0	1	0	0	0026-01	sister	0	1	0	0
0027	0027-00	0	0	1	0	0027-01	sister	0	1	0	0
0028	0028-00	0	1	0	0	0028-01	son	0	1	0	0
0029	0029-00	1	0	0	0	0029-01	mother	0	1	0	0	0029-02	brother	0	1	0	0	0029-03	brother	0	0	1	0	0029-04	son	0	0	1	0
0030	0030-00	1	0	0	0	0030-01	daughter	1	0	0	0
0031	0031-00	0	0	1	0	0031-01	brother	0	0	0	1
0032	0032-00	0	0	1	0	0032-01	sister	0	0	0	1	0032-02	sister	1	0	0	0
0033	0033-00	1	0	0	0	0033-01	brother	1	0	0	0	0033-02	sister	1	0	0	0	0033-03	brother	1	0	1	0	0033-04	sister	1	1	0	0	0033-05	sister	1	0	0	0
0034	0034-00	1	0	0	0	0034-01	father	0	0	0	1	0034-02	daughter	1	0	0	0
0035	0035-00	0	0	1	0	0035-01	daughter	0	0	1	0	0035-02	daughter	0	1	0	0
0036	0036-00	0	0	1	0	0036-01	sister	1	0	0	0
0037	0037-00	0	0	0	1	0037-01	sister	1	1	1	0
0038	0038-00	1	0	0	0	0038-01	sister	0	0	0	1	0038-02	sister	0	1	1	0
0039	0039-00	0	0	1	1	0039-01	sister	0	0	1	0
0040	0040-00	0	1	0	0	0040-01	son	1	0	0	0	0040-02	son	0	0	1	1	0040-03	son	0	0	1	0	0040-04	daughter	0	0	1	0
0041	0041-00	1	0	1	0	0041-01	sister	1	0	1	0
0042	0042-00	1	0	0	0	0042-01	son	0	0	1	0
0043	0043-00	0	1	0	0	0043-01	brother	0	0	1	0
0044	0044-00	0	0	1	0	0044-01	brother	0	1	0	0	0044-02	sister	0	1	1	0	0044-03	brother	0	0	1	0	0044-04	brother	0	0	1	0	0044-05	brother	0	0	1	0	0044-06	sister	1	0	1	0	0044-07	sister	1	0	0	0	0044-08	sister
0045	0045-00	0	1	0	0	0045-01	mother	0	0	1	0
0046	0046-00	0	0	1	0	0046-01	sister	0	1	0	0	0046-02	sister	1	0	0	0	0046-03	sister	1	0	0	0
0047	0047-00	0	0	0	1	0047-01	sister	1	0	0	0
0048	0048-00	0	0	1	0	0048-01	sister	1	0	1	1
0049	0049-00	1	0	0	0	0049-01	father	0	1	0	0
0050	0050-00	0	1	0	0	0050-01	son	0	1	0	0
0051	0051-00	1	0	0	0	0051-01	sister	1	0	0	0	0051-02	sister	1	1	0	0
0052	0052-00	0	1	0	0	0052-01	sister	1	0	0	0
0053	0053-00	0	0	1	0	0053-01	daughter	0	0	1	0
0054	0054-00	0	1	1	0	0054-01	daughter	1	0	1	0
0055	0055-00	0	1	1	0	0055-01	sister	1	0	0	0	0055-02	daughter	1	0	0	0
0056	0056-00	1	0	0	0	0056-01	daughter	0	1	0	0
0057	0057-00	0	0	1	0	0057-01	sister	1	0	0	0
0058	0058-00	0	0	1	0	0058-01	sister	0	1	0	0
0059	0059-00	0	1	1	0	0059-01	daughter	0	0	0	1
0060	0060-00	1	0	0	0	0060-01	sister	1	0	0	0
0061	0061-00	1	0	0	1	0061-01	son	1	0	0	0
62	0062-00	1	0	0	0	0062-01	sister	1	0	0	0
63	0063-00	0	0	1	0	0063-01	daughter	1	0	0	0	0063-02	daughter	0	0	1	0
64	0064-00	1	0	1	0	0064-01	father	1	0	0	0
65	0065-00	0	1	0	0	0065-01	sister	1	0	0	0
66	0066-00	1	0	0	0	0066-01	sister	1	0	0	0
67	0067-00	1	0	0	0	0067-01	mother	0	0	1	0
68	0068-00	0	1	0	0	0068-01	sister	0	0	1	0
69	0069-00	1	0	0	0	0069-01	sister	0	0	0	1
70	0070-00	0	0	1	0	0070-01	sister	1	0	0	0
[truncated: 4 more columns]
