# Supplementary material for: Heritability of territory of ruptured and unruptured intracranial aneurysms in families
Source: PLoS One. 2020 Aug 3;15(8):e0236714. doi: 10.1371/journal.pone.0236714 (PMC7398535; doi:10.1371/journal.pone.0236714)
Supplement: S2 File — (XLS) [file pone.0236714.s003.xls]

## Sheet: 1
family	proband	ICA_proband	ACA_proband	MCA_proband	VB_proband	person1	relation1	ICA_person1	ACA_person1	MCA_person1	VB_person1	person2	relation2	ICA_person2	ACA_person2	MCA_person2	VB_person2	person3	relation3	ICA_person3	ACA_person3	MCA_person3	VB_person3	person4	relation4	ICA_person4	ACA_person4	MCA_person4	VB_person4
0001	0001-00	1	1	1	0	0001-01	sister	0	0	1	0
0003	0003-00	0	0	1	0	0003-01	sister	1	0	0	0	0003-02	sister	0	0	1	0
0004	0004-00	1	0	0	0	0004-01	sister	1	0	0	0
0005	0005-00	0	0	1	0	0005-01	daughter	1	0	0	0
0006	0006-00	0	1	1	0	0006-01	daughter	1	0	0	0
0007	0007-00	0	1	0	0	0007-01	daughter	0	1	0	0
0008	0008-00	0	1	0	0	0008-01	sister	0	1	0	0	0008-02	sister	0	1	0	0
0010	0010-00	1	0	0	0	0010-01	daughter	1	0	1	0
0011	0011-00	1	0	0	0	0011-01	sister	0	0	1	0
0012	0012-00	0	1	0	0	0012-01	daughter	0	0	1	0
0013	0013-00	0	0	0	1	0013-01	sister	0	1	1	0
0014	0014-00	0	0	1	0	0014-01	sister	0	0	1	0
0016	0016-00	0	0	1	0	0016-01	mother	0	0	1	0
0017	0017-00	0	1	0	0	0017-01	sister	0	1	1	0	0017-02	unknown	0	1	0	0
0018	0018-00	0	0	1	0	0018-01	brother	0	1	0	0
0019	0019-00	0	0	1	0	0019-01	sister	1	0	0	0
0020	0020-00	0	1	1	0	0020-01	sister	0	0	1	0
0022	0022-00	0	1	0	0	0022-01	daughter	0	0	1	0
0025	0025-00	0	1	0	0	0025-01	mother	0	0	1	0
0026	0026-00	0	0	1	0	0026-01	sister	1	0	1	0
0027	0027-00	1	0	0	0	0027-01	daughter	0	0	1	0
0029	0029-00	0	0	1	0	0029-01	son	0	0	1	0	0029-02	daughter	0	0	1	1	0029-03	son	0	0	1	0	0029-04	daughter	0	1	0	0
0031	0031-00	0	1	0	0	0031-01	daughter	0	0	1	0
0033	0033-00	1	0	1	0	0033-01	sister	0	0	1	0
0034	0034-00	0	0	1	0	0034-01	sister	0	0	1	0
0035	0035-00	1	0	0	0	0035-01	brother	0	0	1	0	0035-02	sister	0	0	1	0
0036	0036-00	1	0	0	0	0036-01	daughter	1	0	1	0
0037	0037-00	1	1	0	1	0037-01	son	0	1	1	0
0038	0038-00	0	0	1	0	0038-01	daughter	0	0	1	1	0038-02	daughter	0	1	1	0	0038-03	son	0	1	0	0
0039	0039-00	0	0	1	1	0039-01	sister	0	1	0	0
0040	0040-00	0	0	1	0	0040-01	brother	0	1	1	0
0041	0041-00	0	0	1	1	0041-01	son	0	0	1	0	0041-02	daughter	0	0	1	1	0041-03	daughter	0	0	1	0
0043	0043-00	0	0	0	1	0043-01	sister	0	1	0	0
0044	0044-00	0	1	1	0	0044-01	daughter	1	0	0	0	0044-02	sister	0	0	0	1	0044-03	daughter	0	0	1	0
0045	0045-00	0	0	1	0	0045-01	sister	1	0	0	0
0046	0046-00	0	0	1	0	0046-01	daughter	0	1	0	0
0048	0048-00	1	0	1	0	0048-01	sister	1	0	1	0
0051	0051-00	0	0	1	0	0051-01	brother	1	1	0	0
0052	0052-00	0	1	0	1	0052-01	daughter	0	1	0	0
0054	0054-00	0	1	0	0	0054-01	sister	0	0	1	0
0055	0055-00	0	0	0	1	0055-01	daughter	0	1	0	0
0056	0056-00	0	1	0	0	0056-01	daughter	0	1	1	0	0056-02	daughter	0	0	1	0
0057	0057-00	1	1	0	0	0057-01	daughter	0	0	1	0
0058	0058-00	1	1	1	0	0058-01	brother	1	0	0	0
0059	0059-00	0	1	1	0	0059-01	sister	1	1	0	1
0060	0060-00	0	0	0	1	0060-01	brother	0	0	1	0
0061	0061-00	0	0	1	0	0061-01	daughter	1	0	0	0
0064	0064-00	0	1	1	0	0064-01	sister	0	1	0	0
0066	0066-00	1	0	1	0	0066-01	daughter	0	1	0	0
0068	0068-00	1	0	0	0	0068-01	father	0	0	1	0	0068-02	sister	0	0	1	0
0070	0070-00	0	1	0	0	0070-01	daughter	0	0	1	0
0074	0074-00	0	1	0	0	0074-01	sister	1	0	0	0
0075	0075-00	0	1	0	0	0075-01	daughter	1	0	0	0
0078	0078-00	0	1	1	0	0078-01	son	0	0	1	0
0079	0079-00	1	0	0	0	0079-01	daughter	0	0	1	0
0080	0080-00	0	1	0	0	0080-01	sister	0	0	1	0
0082	0082-00	1	0	0	0	0082-01	sister	1	0	0	0
0083	0083-00	1	0	0	0	0083-01	sister	0	0	1	0
0084	0084-00	1	0	1	0	0084-01	son	1	0	1	0
0085	0085-00	1	0	0	0	0085-01	son	0	0	1	0
0086	0086-00	0	0	1	0	0086-01	brother	0	0	1	0
0088	0088-00	0	0	1	0	0088-01	sister	1	0	0	0
0090	0090-00	1	0	0	0	0090-01	son	0	0	1	0
0091	0091-00	1	1	1	0	0091-01	daughter	0	0	1	0
0092	0092-00	1	0	0	0	0092-01	daughter	0	0	1	0
0093	0093-00	0	1	0	0	0093-01	brother	1	1	1	0
0095	0095-00	0	1	1	0	0095-01	brother	0	0	1	0
0099	0099-00	0	1	1	0	0099-01	sister	0	0	1	0
0100	0100-00	0	1	1	0	0100-01	mother	0	0	1	0
0101	0101-00	0	0	1	0	0101-01	son	0	1	1	0
0102	0102-00	0	1	1	0	0102-01	sister	0	0	1	0
0105	0105-00	0	1	1	0	0105-01	daughter	0	0	1	0
0106	0106-00	0	0	1	0	0106-01	sister	1	0	0	1	0106-02	brother	1	0	0	1
0107	0107-00	0	0	1	0	0107-01	daughter	1	0	0	0
0109	0109-00	0	0	1	0	0109-01	son	0	1	0	0
0110	0110-00	0	0	1	0	0110-01	brother	0	1	0	0
0111	0111-00	0	0	1	0	0111-01	son	0	0	1	0
0115	0115-00	1	0	0	0	0115-01	daughter	0	0	1	0	0115-02	daughter	1	0	0	0
0116	0116-00	1	0	1	0	0116-01	brother	0	1	0	0
0118	0118-00	0	0	1	0	0118-01	son	0	1	1	0
0119	0119-00	0	0	1	0	0119-01	daughter	0	0	1	0
0122	0122-00	1	0	0	0	0122-01	daughter	0	0	1	0
0123	0123-00	1	0	1	0	0123-01	brother	0	0	0	1
0124	0124-00	0	0	0	1	0124-01	brother	0	0	0	1
0126	0126-00	0	0	1	0	0126-01	son	0	0	1	0
0127	0127-00	0	0	1	0	0127-01	sister	0	0	1	0
0130	0130-00	0	1	0	0	0130-01	mother	0	0	1	0
0131	0131-00	0	0	1	0	0131-01	sister	0	0	1	0	0131-02	mother	0	0	1	0
0132	0132-00	0	0	1	0	0132-01	daughter	0	0	1	0
0133	0133-00	1	0	0	0	0133-01	daughter	0	0	1	0
0134	0134-00	0	1	0	0	0134-01	sister	0	0	1	0
0135	0135-00	0	0	1	0	0135-01	brother	0	1	1	0	0135-02	sister	0	0	1	0
0136	0136-00	1	0	0	1	0136-01	son	0	1	1	0
0137	0137-00	0	1	0	0	0137-01	brother	0	1	1	0
0138	0138-00	1	0	1	0	0138-01	son	0	1	1	0
0139	0139-00	0	1	0	0	0139-01	mother	1	0	0	0
0140	0140-00	0	0	1	0	0140-01	son	0	1	0	0
0141	0141-00	1	0	0	0	0141-01	son	0	0	1	0
0142	0142-00	0	0	1	0	0142-01	son	0	0	1	0
0143	0143-00	0	0	1	0	0143-01	son	0	1	0	0
0144	0144-00	1	0	0	0	0144-01	son	1	0	0	0
0145	0145-00	0	0	1	0	0145-01	son	1	0	0	0
0147	0147-00	0	1	0	0	0147-01	son	0	1	0	0
0148	0148-00	1	0	0	0	0148-01	brother	0	1	0	0
0149	0149-00	1	0	0	0	0149-01	father	0	1	1	0
0150	0150-00	1	0	0	0	0150-01	father	0	0	1	0
0151	0151-00	0	1	0	0	0151-01	bother	0	1	1	0
0152	0152-00	0	1	0	0	0152-01	brother	0	1	0	0
0153	0153-00	0	0	1	0	0153-01	brother	0	0	1	0
0154	0154-00	0	0	1	0	0154-01	brother	0	0	1	0
0155	0155-00	1	1	0	0	0155-01	son	1	1	1	0
0156	0156-00	0	1	0	0	0156-01	son	0	0	1	0
0157	0157-00	0	1	0	0	0157-01	son	0	0	1	0
0158	0158-00	0	1	0	0	0158-01	son	1	0	0	0
0159	0159-00	1	0	1	0	0159-01	brother	0	0	1	0
0160	0160-00	0	1	0	0	0160-01	son	1	0	0	0	0160-02	brother	0	0	1	0
0162	0162-00	0	1	0	0	0162-01	brother	0	1	0	0
0163	0163-00	1	0	1	0	0163-01	son	1	0	0	0
0164	0164-00	1	0	0	0	0164-01	son	1	0	0	0
0165	0165-00	0	0	1	0	0165-01	son	0	0	1	0
0166	0166-00	0	1	0	0	0166-01	brother	0	1	0	0
0167	0167-00	0	0	1	0	0167-01	son	0	0	1	0
0168	0168-00	0	1	0	0	0168-01	son	0	0	1	0
0169	0169-00	0	1	0	0	0169-01	son	1	0	0	0
0170	0170-00	0	1	0	0	0170-01	brother	1	0	0	1
0171	0171-00	0	0	1	0	0171-01	brother	1	1	0	0	0171-02	brother	1	0	0	0
0172	0172-00	0	1	1	0	0172-01	brother	0	0	1	0
0173	0173-00	0	0	1	0	0173-01	father	1	0	0	0
0175	0175-00	0	0	1	0	0175-01	son	0	1	0	0
0176	0176-00	0	0	1	0	0176-01	brother	0	0	1	0
0177	0177-00	0	0	1	0	0177-01	son	0	1	1	0
0178	0178-00	0	0	1	0	0178-01	brother	0	0	1	0
0179	0179-00	0	0	1	0	0179-01	brother	0	0	1	0
0180	0180-00	0	0	1	0	0180-01	son	1	0	0	0
0182	0182-00	0	1	0	0	0182-01	brother	0	1	0	0
0183	0183-00	0	0	1	0	0183-01	brother	0	0	1	0	0183-02	brother	0	0	1	0
0185	0185-00	0	0	1	0	0185-01	brother	0	1	0	0
0186	0186-00	0	0	1	0	0186-01	brother	0	0	1	0
0187	0187-00	0	1	0	0	0187-01	brother	1	1	1	0
0188	0188-00	0	1	0	0	0188-01	brother	0	1	0	0	0188-02	brother	0	1	0	0
0189	0189-00	1	0	1	0	0189-01	brother	0	0	1	0
0190	0190-00	1	0	0	0	0190-01	brother	1	0	0	0
