# Supplementary material for: Heritability of territory of ruptured and unruptured intracranial aneurysms in families
Source: PLoS One. 2020 Aug 3;15(8):e0236714. doi: 10.1371/journal.pone.0236714 (PMC7398535; doi:10.1371/journal.pone.0236714)
Supplement: S3 File — (XLS) [file pone.0236714.s004.xls]

## Sheet: 1
family	proband	ICA_proband	ACA_proband	MCA_proband	VB_proband	person1	relation1	ICA_person1	ACA_person1	MCA_person1	VB_person1	person2	relation2	ICA_person2	ACA_person2	MCA_person2	VB_person2	person3	relation3	ICA_person3	ACA_person3	MCA_person3	VB_person3	person4	relation4	ICA_person4	ACA_person4	MCA_person4	VB_person4
0001	0001-00	0	0	1	0	0001-01	brother	1	0	1	0	0001-02	daugther	0	0	1	0	0001-03	daugther	0	0	1	0	0001-04	daugther	1	1	0	0
0002	0002-00	1	0	1	0	0002-01	sister	1	0	1	0
0003	0003-00	1	0	0	0	0003-01	sister	0	0	1	0	0003-02	brother	0	1	0	0	0003-03	son	1	0	0	0
0004	0004-00	0	1	1	0	0004-01	brother	1	0	0	0
0005	0005-00	1	1	0	0	0005-01	father	0	0	1	0
0006	0006-00	0	0	1	0	0006-01	brother	0	1	0	0
0007	0007-00	0	1	0	0	0007-01	sister	1	0	1	0	0007-02	mother	1	0	0	0	0007-03	sister	1	0	0	0
0008	0008-00	1	0	0	0	0008-01	mother	1	0	0	0
0009	0009-00	0	0	1	0	0009-01	daugther	1	0	0	0
0010	0010-00	1	1	1	0	0010-01	sister	0	1	0	0
0011	0011-00	0	0	1	0	0011-01	mother	0	0	1	0
0012	0012-00	1	0	1	0	0012-01	sister	1	0	0	0
0013	0013-00	1	0	0	0	0013-01	sister	1	0	0	0	0013-02	daugther	1	0	0	0
0014	0014-00	0	0	1	0	0014-01	brother	0	0	1	0	0014-02	brother	0	0	1	0	0014-03	sister	0	0	1	0
0015	0015-00	0	1	1	0	0015-01	brother	1	0	0	0	0015-02	brother	0	0	0	1	0015-03	daugther	0	0	1	0
0016	0016-00	0	1	0	0	0016-01	brother	1	0	0	0	0016-02	mother	1	0	0	0
0017	0017-00	0	0	0	1	0017-01	sister	0	0	1	0
0018	0018-00	0	1	0	0	0018-01	mother	0	1	0	0
0019	0019-00	0	1	1	0	0019-01	brother	0	1	0	0
0020	0020-00	0	1	0	0	0020-01	brother	0	0	1	0	0020-02	father	0	1	0	0
0021	0021-00	0	1	0	0	0021-01	brother	1	1	0	0
0022	0022-00	1	0	0	0	0022-01	brother	0	0	1	0
0023	0023-00	1	0	0	0	0023-01	sister	0	0	1	0
0024	0024-00	1	0	0	0	0024-01	daugther	0	0	1	0
0025	0025-00	1	0	1	0	0025-01	son	1	0	0	0	0025-02	brother	1	0	0	0
0026	0026-00	0	0	1	0	0026-01	daugther	1	0	1	0
0027	0027-00	1	0	0	0	0027-01	daugther	0	0	0	1
0028	0028-00	0	0	1	0	0028-01	son	0	0	1	0
0029	0029-00	1	0	0	0	0029-01	sister	0	0	0	1
0030	0030-00	1	0	0	0	0030-01	mother	1	0	0	0	0030-02	sister	1	0	0	0
0031	0031-00	1	0	0	0	0031-01	brother	1	1	0	0
0032	0032-00	1	1	1	1	0032-01	mother	1	0	0	0
0033	0033-00	0	1	0	0	0033-01	daugther	0	1	0	0
0034	0034-00	0	0	1	0	0034-01	daugther	0	1	0	0
