# Supplementary material for: Heritability of territory of ruptured and unruptured intracranial aneurysms in families
Source: PLoS One. 2020 Aug 3;15(8):e0236714. doi: 10.1371/journal.pone.0236714 (PMC7398535; doi:10.1371/journal.pone.0236714)
Supplement: S4 File — (XLS) [file pone.0236714.s005.xls]

## Sheet: 1
family	proband	ICA_proband	ACA_proband	MCA_proband	VB_proband	person1	relation1	ICA_person1	ACA_person1	MCA_person1	VB_person1	person2	relation2	ICA_person2	ACA_person2	MCA_person2	VB_person2	person3	relation3	ICA_person3	ACA_person3	MCA_person3	VB_person3
0001	0001-00	0	1	0	0	0001-01	brother	0	1	0	0	0001-02	son	0	1	0	0
0002	0002-00	0	1	0	0	0002-01	sister	0	1	0	0
0003	0003-00	0	1	0	0	0003-01	sister	1	0	0	0
0004	0004-00	1	0	1	0	0004-01	brother	0	0	1	0	0004-02	brother	1	0	0	0	0004-03	sister	0	1	0	0
0005	0005-00	1	0	0	1	0005-01	sister	0	1	0	0
0006	0006-00	0	1	0	0	0006-01	sister	0	0	1	0	0006-02	daughter	0	1	0	0
0007	0007-00	0	0	1	0	0007-01	brother	0	0	1	0
0008	0008-00	0	0	0	1	0008-01	brother	0	1	0	0	0008-02	brother	0	1	0	0
0009	0009-00	0	0	0	1	0009-01	sister	1	0	0	0
0010	0010-00	0	1	0	0	0010-01	brother	0	1	0	0
0011	0011-00	0	0	1	0	0011-01	sister	1	0	0	0
0012	0012-00	0	0	1	0	0012-01	sister	0	0	1	0
0013	0013-00	0	1	0	0	0013-01	daughter	0	0	1	0
0014	0014-00	0	0	1	0	0014-01	unknown	0	1	0	0
0015	0015-00	0	1	0	0	0015-01	son	0	1	0	0
0016	0016-00	1	0	0	0	0016-01	mother	0	1	0	0
0017	0017-00	0	0	1	0	0017-01	brother	0	0	0	1
0018	0018-00	0	0	1	0	0018-01	sister	1	0	0	0
0019	0019-00	1	0	0	0	0019-01	brother	1	0	0	0	0019-02	brother	0	0	1	0
0020	0020-00	0	0	1	0	0020-01	sister	1	0	0	0
0021	0021-00	0	1	0	0	0021-01	son	0	0	0	1	0021-02	daughter	0	0	1	0
0022	0022-00	0	0	1	0	0022-01	sister	1	0	0	0
0023	0023-00	1	0	0	0	0023-01	son	0	0	1	0
0024	0024-00	0	1	0	0	0024-01	brother	0	0	1	0
0025	0025-00	0	0	1	0	0025-01	sister	0	1	0	0
0026	0026-00	0	1	0	0	0026-01	mother	0	0	1	0
0027	0027-00	0	0	1	0	0027-01	sister	0	1	0	0	0027-02	sister	1	0	0	0	0027-03	sister	1	0	0	0
0028	0028-00	0	0	0	1	0028-01	sister	1	0	0	0
0029	0029-00	1	0	0	0	0029-01	father	0	1	0	0
0030	0030-00	0	1	0	0	0030-01	son	0	1	0	0
0031	0031-00	0	1	0	0	0031-01	sister	1	0	0	0
0032	0032-00	1	0	0	0	0032-01	daughter	0	1	0	0
0033	0033-00	0	1	0	0	0033-01	daughter	0	0	0	1
0034	0034-00	0	0	1	0	0034-01	daughter	1	0	0	0
0035	0035-00	0	1	0	0	0035-01	sister	1	0	0	0
0036	0036-00	1	0	0	0	0036-01	sister	1	0	0	0
0037	0037-00	0	0	1	0	0037-01	sister	1	0	0	0
0038	0038-00	0	1	0	0	0038-01	sibling	0	1	0	0
0039	0039-00	1	0	0	0	0039-01	sibling	1	0	0	0
0040	0040-00	1	0	0	0	0040-01	sibling	1	0	0	0
0041	0041-00	0	1	0	0	0041-01	sibling	0	0	1	0
0042	0042-00	1	0	0	0	0042-01	sibling	0	0	0	1
0043	0043-00	1	0	0	0	0043-01	sibling	0	0	1	0
0044	0044-00	0	0	0	1	0044-01	sibling	0	0	1	0
0052	0052-00	0	0	1	0	0052-01	sibling	1	0	0	0
0067	0067-00	0	0	1	0	0067-01	sibling	0	0	1	0
0070	0070-00	0	0	1	0	0070-01	mother	0	0	1	0
0072	0072-00	0	1	0	0	0072-01	mother	1	0	0	0	0072-02	child	0	1	0	0
0074	0074-00	1	0	0	0	0074-01	mother	0	0	1	0
0077	0077-00	1	0	0	0	0077-01	mother	0	0	1	0	0077-02	child	1	0	0	0
0093	0093-00	1	0	0	0	0093-01	sibling	0	0	1	0
0105	0105-00	0	1	0	0	0105-01	child	0	1	0	0
0106	0106-00	0	1	0	0	0106-01	sibling	0	1	0	0
0112	0112-00	1	0	0	0	0112-01	sibling	0	1	0	0
0120	0120-00	1	0	0	0	0120-01	sibling	0	1	0	0
0123	0123-00	1	0	0	0	0123-01	sibling	0	1	0	0
0125	0125-00	0	1	0	0	0125-01	sibling	1	0	0	0
0128	0128-00	0	1	0	0	0128-01	mother	0	0	1	0
0142	0142-00	0	0	1	0	0142-01	sibling	0	0	1	0
0302	0302-00	0	1	0	0	0302-01	sibling	0	1	0	0
0416	0416-00	1	0	0	0	0416-01	sibling	1	0	0	0
0524	0524-00	0	0	1	0	0524-01	mother	0	0	1	0	0524-02	sibling	0	0	1	0
0540	0540-00	1	0	0	0	0540-01	mother	0	1	0	0
0812	0812-00	1	0	0	0	0812-01	sibling	1	0	0	0	0812-02	child	1	0	0	0
0815	0815-00	1	0	0	0	0815-01	child	1	0	0	0
0817	0817-00	1	0	0	0	0817-01	child	1	0	0	0
0821	0821-00	0	0	1	0	0821-01	sibling	1	0	0	0
1004	1004-00	0	0	0	1	1004-01	sibling	0	0	1	0
1008	1008-00	0	1	0	0	1008-01	sibling	1	0	0	0
1009	1009-00	0	0	0	1	1009-01	sibling	1	0	0	0
1011	1011-00	0	1	0	0	1011-01	mother	1	0	0	0
1014	1014-00	0	0	1	0	1014-01	sibling	0	1	0	0
1025	1025-00	0	0	0	1	1025-01	sibling	1	0	0	0
1027	1027-00	0	0	1	0	1017-01	sibling	0	0	0	1
1101	1101-00	0	1	0	0	1101-01	sibling	1	0	0	0
1102	1102-00	0	0	1	0	1102-01	sibling	0	1	0	0	1102-02	sibling	0	0	1	0
1104	1104-00	0	0	1	0	1104-01	sibling	0	0	0	1
1107	1107-00	1	0	0	0	1107-01	mother	1	0	0	0	1107-02	sibling	1	0	0	0
1109	1109-00	0	1	0	0	1109-01	mother	1	0	0	0
1111	1111-00	0	1	0	0	1111-01	child	1	0	0	0
1121	1121-00	0	0	1	0	1121-01	sibling	1	0	0	0
1126	1126-00	0	0	1	0	1126-01	sibling	0	1	0	0
1132	1132-00	0	1	0	0	1132-01	father	0	0	0	1
1163	1163-00	0	1	0	0	1163-01	father	0	0	1	0	1163-02	sibling	0	1	0	0
1167	1167-00	0	0	1	0	1167-01	sibling	0	0	0	1
1190	1190-00	0	1	0	0	1190-01	sibling	0	1	0	0
1209	1209-00	0	0	0	1	1209-01	sibling	1	0	0	0
1222	1222-00	1	0	0	0	1222-01	sibling	1	0	0	0
1223	1223-00	0	1	0	0	1223-01	sibling	0	0	0	1
1224	1224-00	1	0	0	0	1224-01	mother	0	0	0	1
1237	1237-00	0	1	0	0	1237-01	sibling	0	0	0	1
1244	1244-00	0	0	1	0	1244-01	sibling	0	1	0	0	1244-02	sibling	0	1	0	0
1308	1308-00	0	0	1	0	1308-01	sibling	0	0	1	0
1501	1501-00	1	0	0	0	1501-01	sibling	1	0	0	0
1519	1519-00	1	0	0	0	1519-01	sibling	1	0	0	0
1603	1603-00	1	0	0	0	1603-01	sibling	1	0	0	0
1706	1706-00	1	0	0	0	1706-01	sibling	1	0	0	0
1711	1711-00	0	0	1	0	1711-01	sibling	0	0	1	0
1856	1856-00	0	0	0	1	1856-01	sibling	1	0	0	0
1858	1858-00	0	0	0	1	1858-01	sibling	1	0	0	0
1916	1916-00	1	0	0	0	1916-01	father	1	0	0	0
2001	2001-00	0	0	1	0	2001-01	sibling	0	0	1	0
2005	2005-00	0	1	0	0	2005-01	sibling	1	0	0	0
2201	2201-00	0	1	0	0	2201-01	father	0	1	0	0
2216	2216-00	0	1	0	0	2216-01	sibling	0	1	0	0
2301	2301-00	0	1	0	0	2301-01	sibling	1	0	0	0
2303	2303-00	0	1	0	0	2303-01	sibling	0	1	0	0	2303-02	sibling	1	0	0	0
2404	2404-00	1	0	0	0	2404-01	sibling	1	0	0	0
3601	3600-00	0	0	1	0	3601-01	sibling	0	0	1	0
3602	3602-00	0	0	1	0	3602-01	sibling	1	0	0	0
3681	3681-00	1	0	0	0	3681-01	sibling	0	1	0	0	3681-02	sibling	0	0	1	0
3682	3682-00	1	0	0	0	3682-01	sibling	1	0	0	0
3683	3683-00	0	1	0	0	3683-01	sibling	0	1	0	0
3686	3686-00	0	0	1	0	3686-01	sibling	0	0	1	0
5201	5201-00	0	0	0	1	5201-01	sibling	0	1	0	0
5568	5568-00	1	0	0	0	5568-01	sibling	0	0	1	0
5621	5621-00	1	0	0	0	5621-01	sibling	1	0	0	0	5621-02	sibling	1	0	0	0
5649	5649-00	0	0	0	1	5649-01	father	0	0	1	0	5649-02	sibling	0	0	1	0
5814	5814-00	0	1	0	0	5814-01	sibling	0	0	1	0
6035	6035-00	0	0	0	1	6035-01	sibling	0	1	0	0
6616	6616-00	0	0	1	0	6616-01	sibling	1	0	0	0
6641	6641-00	0	0	0	1	6641-01	sibling	0	1	0	0
6665	6665-00	1	0	0	0	6665-01	sibling	1	0	0	0
8699	8699-00	1	0	0	0	8699-01	mother	0	0	0	1
9001	9001-00	0	0	1	0	9001-01	mother	1	0	0	0
9737	9737-00	1	0	0	0	9737-01	mother	1	0	0	0
9738	9738-00	0	1	0	0	9738-01	999	0	1	0	0
9739	9739-00	0	0	1	0	9739-01	999	0	1	0	0
9740	9740-00	1	0	0	0	9740-01	999	0	0	1	0
9741	9741-00	1	0	0	0	9741-01	999	0	0	1	0
9742	9742-00	0	1	0	0	9742-01	999	1	0	0	0
9743	9743-00	1	0	0	0	9743-01	999	0	0	1	0
9744	9744-00	0	0	1	0	9744-01	999	0	1	0	0
9745	9745-00	0	1	0	0	9745-01	999	1	0	0	0
9746	9746-00	1	0	0	0	9746-01	999	0	0	1	0
9747	9747-00	0	0	1	0	9747-01	999	0	0	1	0
9748	9748-00	0	1	0	0	9748-01	999	0	1	0	0
9749	9749-00	0	0	0	1	9749-01	999	0	1	0	0
9750	9750-00	0	1	0	0	9750-01	999	1	0	0	0
9751	9751-00	0	0	0	1	9751-01	999	0	1	0	0
9752	9752-00	0	0	1	0	9752-01	999	0	1	0	0
9753	9753-00	0	1	0	0	9753-01	999	0	1	0	0
9754	9754-00	0	1	0	0	9754-01	999	0	1	0	0
9755	9755-00	0	1	0	0	9755-01	999	0	0	1	0	9755-02	999	0	1	0	0
9756	9756-00	1	0	0	0	9756-01	999	0	0	1	0
9757	9757-00	0	0	1	0	9757-01	999	0	0	1	0
9758	9758-00	1	0	0	0	9758-01	999	1	0	0	0	9758-02	999	1	0	0	0
9759	9759-00	0	1	0	0	9759-01	999	0	0	0	1
9760	9760-00	0	0	1	0	9760-01	son	1	0	0	0
9761	9761-00	0	0	1	0	9761-01	son	0	1	0	0
9762	9762-00	0	0	1	0	9762-01	brother	0	1	0	0
9763	9763-00	0	1	0	0	9763-01	brother	0	0	0	1
9764	9764-00	0	0	1	0	9764-01	son	0	0	1	0
9765	9765-00	1	0	0	0	9765-01	son	1	0	0	0
9766	9766-00	0	1	0	0	9766-01	son	1	0	0	0
9767	9767-00	0	1	0	0	9767-01	son	1	0	0	0
9768	9768-00	0	1	0	0	9768-01	brother	0	1	0	0
9769	9769-00	0	1	0	0	9769-01	bother	0	0	1	0
9770	9770-00	1	0	0	0	9770-01	father	0	1	0	0
9771	9771-00	0	1	0	0	9771-01	son	0	1	0	0
9772	9772-00	0	0	1	0	9772-01	son	1	0	0	0
9773	9773-00	1	0	0	0	9773-01	son	1	0	0	0
9774	9774-00	0	0	1	0	9774-01	son	0	1	0	0
9775	9775-00	0	0	1	0	9775-01	son	0	0	1	0
9776	9776-00	0	1	0	0	9776-01	mother	1	0	0	0
9777	9777-00	0	0	0	1	9777-01	son	0	1	0	0
9778	9778-00	0	1	0	0	9778-01	sister	0	0	1	0
9779	9779-00	0	0	1	0	9779-01	sister	0	0	1	0
9780	9780-00	0	0	1	0	9780-01	sister	0	0	1	0
9781	9781-00	0	0	1	0	9781-01	son	0	0	1	0
9782	9782-00	0	0	1	0	9782-01	brother	0	1	0	0
9783	9783-00	1	0	0	0	9783-01	daughter	1	0	0	0
9784	9784-00	0	0	1	0	9784-01	son	0	0	1	0
9785	9785-00	0	0	1	0	9785-01	daughter	1	0	0	0
9786	9786-00	0	0	0	1	9786-01	daughter	0	0	1	0
9787	9787-00	0	1	0	0	9787-01	mother	0	0	1	0
9788	9788-00	0	1	0	0	9788-01	brother	0	0	1	0
9789	9789-00	1	0	0	0	9789-01	daughter	0	0	1	0
9790	9790-00	0	1	0	0	9790-01	daughter	0	0	1	0
9791	9791-00	0	0	1	0	9791-01	daughter	0	1	0	0
9792	9792-00	0	0	1	0	9792-01	sister	0	1	0	0
9793	9793-00	0	0	1	0	9793-01	sister	0	1	0	0
9794	9794-00	0	1	0	0	9794-01	daughter	0	0	1	0
9795	9795-00	0	0	0	1	9795-01	daughter	0	1	0	0
9796	9796-00	0	0	1	0	9796-01	daughter	0	1	0	0
9797	9797-00	0	0	0	1	9797-01	sister	0	1	0	0
9798	9798-00	0	0	1	0	9798-01	daughter	0	0	1	0	9798-02	son	0	1	0	0
9799	9799-00	0	1	0	0	9799-01	daughter	0	0	1	0
9800	9800-00	0	1	0	0	9800-01	sister	0	1	0	0
9801	9801-00	1	0	0	0	9801-01	sister	1	0	0	0
9802	9802-00	0	0	1	0	9802-01	sister	0	0	1	0
